# Supplementary material for: Affinity-Based Magnetic Nanoparticle Development for Cancer Stem Cell Isolation
Source: Polymers (Basel). 2024 Jan 9;16(2):196. doi: 10.3390/polym16020196 (PMC10818538; doi:10.3390/polym16020196)
Supplement: Supplementary file 1 [file polymers-16-00196-s001.zip]

Archive with 1 entries (1 files):
- polymers-2609377-supplementary.pdf
